# Supplementary material for: Graphene Oxides (GOs) with Different Lateral Dimensions and Thicknesses Affect the Molecular Response in Chironomus riparius
Source: Nanomaterials (Basel). 2023 Mar 7;13(6):967. doi: 10.3390/nano13060967 (PMC10057717; doi:10.3390/nano13060967)
Supplement: Supplementary file 1 [file nanomaterials-13-00967-s001.zip]

Archive with 1 entries (1 files):
- nanomaterials-2189502-supplementary.pdf
